# Supplementary material for: Platelet activation in adult HIV-infected patients on antiretroviral therapy: a systematic review and meta-analysis
Source: BMC Med. 2020 Nov 18;18:357. doi: 10.1186/s12916-020-01801-9 (PMC7672943; doi:10.1186/s12916-020-01801-9)
Supplement: Supplementary file 2 — Additional file 2: Table S2. Risk of bias analysis. [file 12916_2020_1801_MOESM2_ESM.xlsx]

## Sheet: Platelet activation and in ART-
Author	Domain	Francisci 2009	Landro 2011	O'Brien 2013	Pastori 2015	Kiebala 2015	Wolf 2012	O'Halloran 2015	Damien 2013	Corrales-medina 2010	Tunjungputri 2014	Mesquita 2018	Satchell 2010	Singh 2014	Jenabian 2013	Aukrust 1998	Bordinin 2020	Jenabian 2013	Wooten 2013	Quiros-Roldan2019	De Luca 200	de Larranaga 2006	Li 2015	Donhauser 2012	Sipsas 2002	Ronsholt 2013	Davidson 2013	Kasang 2012	Guzman-Fulgencio 2011	Hentig 2008	kalayjian 2010	Baker 2012
REPORTING BIAS	1	1	1	1	1	1	1	1	1	1	1	1	1	1	1	1	1	1	1	1	1	1	1	1	1	1	1	1	1	1	1	1
	2	1	1	1	1	1	1	1	1	1	1	1	1	1	1	1	1	1	1	1	1	1	1	1	1	1	1	1	1	1	1	1
	3	1	1	1	1	1	1	1	1	1	1	1	1	1	1	1	1	1	1	1	0	1	1	1	0	0	0	1	1	1	1	1
	4	1	1	1	1	1	1	1	1	1	1	1	0	0	1	1	1	1	1	1	1	1	1	1	1	1	1	1	1	1	1	1
	5	1	0	1	1	0	1	1	1	1	0	0	1	1	1	0	0	1	1	1	0	1	1	0	0	0	0	0	1	0	1	1
	6	1	1	1	1	1	1	1	1	1	1	1	1	1	1	1	1	1	1	1	1	1	1	1	1	1	1	1	1	1	1	1
	7	1	0	1	1	1	1	1	1	1	1	1	1	1	1	1	1	1	1	1	1	1	1	1	1	1	1	1	1	1	1	1
	8	1	0	0	0	0	0	0	0	0	0	0	0	0	0	0	0	0	0	0	0	0	0	0	0	1	0	0	0	0	1	0
	9	1	1	0	0	0	0	0	0	0	0	0	0	0	0	0	0	0	0	0	0	0	0	0	0	0	0	0	0	0	1	0
	10	1	0	1	1	1	1	1	0	1	1	1	1	1	1	0	0	1	1	1	1	1	1	1	1	1	0	1	1	1	1	1
	Score	10	6	8	8	7	8	8	7	8	7	7	7	7	8	6	6	8	6	8	6	6	8	6	6	7	5	7	8	7	10	8
EXTERNAL VALIDITY	11	1	0	0	1	0	1	0	0	0	1	0	0	1	0	0	0	1	1	0	0	0	0	1	0	1	0	0	0	1	0	0
	12	0	0	0	1	0	0	0	0	0	0	0	0	0	0	0	0	0	0	0	0	0	0	0	0	0	0	0	0	0	0	0
	13	1	1	1	1	1	1	1	1	1	0	1	0	0	0	0	0	0	0	0	0	0	0	0	0	0	0	0	0	0	0	0
	Score	2	1	1	3	1	2	1	1	1	1	1	0	1	0	0	0	1	0	0	0	0	0	1	0	1	0	0	0	1	0	0
	14	0	0	0	0	0	0	0	0	0	0	0	0	0	0	0	0	0	0	0	0	0	0	0	0	0	0	0	0	0	0	0
	15	0	0	0	0	0	0	0	0	0	0	0	0	0	0	0	0	0	0	0	0	0	0	0	0	0	0	0	0	0	0	0
INTERNAL VALIDITY	16	1	1	1	1	1	1	1	1	1	0	0	1	1	1	1	1	1	1	1	1	1	1	1	1	1	1	1	1	1	1	1
	17	1	1	0	0	0	0	1	1	0	1	0	0	0	0	0	0	0	1	1	1	0	0	0	0	1	1	0	0	0	1	1
	18	1	1	1	1	1	1	1	1	1	1	1	1	1	1	1	1	1	1	1	1	1	1	1	1	1	1	1	1	1	1	1
	19	1	0	0	0	0	1	0	0	0	1	1	0	0	0	0	1	0	0	0	0	0	0	0	0	0	0	0	0	0	0	0
	20	1	1	1	1	1	1	1	1	1	1	1	1	1	1	1	1	1	1	1	1	1	1	1	1	1	1	1	1	1	1	1
	Score	5	4	3	3	3	4	4	4	3		3	3	3	3	2	4	3	3	4	4	3	3	3	3	4	4	3	3	3	4	4
	21	1	0	1	1	0	1	1	1	0	1	1	0	0	0	0	1	1	1	1	0	1	0	0	0	1	0	0	0	1	0	0
SELECTION BIAS	22	1	0	1	1	0	1	1	1	1	1	0	0	0	0	0	0	0	0	1	0	0	0	0	0	1	0	0	1	0	0	0
	23	0	0	0	0	0	0	0	0	0	0	0	0	0	0	0	0	0	1	0	1	0	0	0	0	0	0	0	0	0	1	1
	24	0	0	0	0	0	0	0	0	0	0	0	0	0	0	0	0	0	0	0	0	0	0	0	0	0	0	0	0	0	0	0
	25	0	0	1	1	0	0	0	0	0	0	0	0	0	0	0	0	0	0	0	0	0	0	0	0	0	0	0	1	1	0	0
	26	1	0	0	0	0	1	0	0	0	0	0	0	0	0	0	0	0	0	0	0	0	0	0	0	1	0	0	0	0	1	0
	Score	3	0	3	3	0	3	2	2	1	2	1	0	0	0	0	1	1	1	2	1	0	0	0	0	3	0	0	2	2	2	1
	Overall score	20	11	15	17	11	17	15	14	13	14	12	10	11	11	8	11	13	10	14	11	9	11	10	9	15	9	10	13	13	16	13
